# Supplementary material for: Demographics, Outcomes, and Risk Factors for Patients with Sarcoma and COVID-19: A CCC19-Registry Based Retrospective Cohort Study
Source: Cancers (Basel). 2022 Sep 5;14(17):4334. doi: 10.3390/cancers14174334 (PMC9454925; doi:10.3390/cancers14174334)
Supplement: Supplementary file 1 [file cancers-14-04334-s001.zip]

Archive with 2 entries (2 files):
- Supplemental File S1.pdf
- Supplemental Tables S1 and S2.pdf
